# Supplementary material for: Lipoprotein Particle Profiles Associated with Telomere Length and Telomerase Complex Components
Source: Nutrients. 2023 Jun 3;15(11):2624. doi: 10.3390/nu15112624 (PMC10255183; doi:10.3390/nu15112624)
Supplement: Supplementary file 1 [file nutrients-15-02624-s001.zip]

Archive with 1 entries (1 files):
- nutrients-2415625-supplementary.pdf
